# Supplementary material for: Phylogeny, Taxonomy and Evolutionary Trade-Offs in Reproductive Traits of Gomphoid Fungi (Gomphaceae, Gomphales)
Source: J Fungi (Basel). 2023 May 29;9(6):626. doi: 10.3390/jof9060626 (PMC10301500; doi:10.3390/jof9060626)
Supplement: Supplementary file 1 [file jof-09-00626-s001.zip]

Archive with 4 entries (4 files):
- Figure S1.pdf
- Table S1.xlsx
- Table S2.xls
- Table S3.xls
