# Supplementary material for: Phylogeny, Taxonomy and Evolutionary Trade-Offs in Reproductive Traits of Gomphoid Fungi (Gomphaceae, Gomphales)
Source: J Fungi (Basel). 2023 May 29;9(6):626. doi: 10.3390/jof9060626 (PMC10301500; doi:10.3390/jof9060626)
Supplement: Supplementary file 1 [file jof-09-00626-s001.zip › Table S1.xlsx]

## Sheet: tableS1
Species	Voucher	Location	GenBank Accession Number			References
			ITS	nrLSU	tef1α
Clavariadelphus ligula	AMB18570	Italy	MT055950	MT053231	DQ219239	[79]
Gautieria monticola	OSC 65121; SNF 95CA	USA: California	AF377105	AY574651	-	from GenBank
Gloeocantharellus aculeatus	FLOR 49692	Brazil	KU884896	-	-	[80]
Gloeocantharellus aculeatus	FLOR 59113	Brazil	KU884897	-	-	[80]
Gloeocantharellus aculeatus	FLOR 47977	Brazil	KU884895	-	-	[80]
Gloeocantharellus albidocarneus	FCME 14883	Mexico: Campeche	-	MT261809	-	[64]
Gloeocantharellus andasibensis	K 255527	Madagascar: Toamasina	MW506830	-	-	[81]
Gloeocantharellus calakmulensis	FCME 19868	Mexico: Campeche	-	MT261810	-	[64]
Gloeocantharellus corneri	FLOR 47978	Brazil	KU884898	-	-	[80]
Gloeocantharellus echinosporus	CGE 16041	Solomon Islands	KU884899	-	-	[80]
Gloeocantharellus neoechinosporus	GDGM 70585	China	MK358821	MK358816	-	[81]
Gloeocantharellus neoechinosporus	GDGM 75321	China	MK358820	MK358815	-	[81]
Gloeocantharellus neoechinosporus	GDGM 75322	China	MK358819	MK358814	-	[81]
Gloeocantharellus novae-zelandiae	ZT 68-657	Switzerland	-	AF261548	-	[82]
Gloeocantharellus okapaensis	CGE 16046	Solomon Islands	KU884900	-	-	[80]
Gloeocantharellus okapaensis	K 255526	Papua New Guinea	MW506831	AF261548	-	from GenBank
Gloeocantharellus pleurobrunnescens	TLXM 1924	-	-	MT261811	-	[64]
Gloeocantharellus purpurascens	TENN 60053	USA	AY872281	AY574683	-	from GenBank
Gloeocantharellus purpurascens	REH 6904	USA	KU884901	AY574684	-	from GenBank
Gloeocantharellus salmonicolor	TH 0817	Panama: Chiriqui	MW386076	-	-	[83]
Gomphus brunneus	BR 034190-46	s.n.	-	AY574680	-	[3]
Gomphus clavatus	GB EL64/03	Sweden	EU118628	-	-	[84]
Gomphus clavatus	HKAS 54852	China: Yunnan	OQ858438	OQ858505	OQ847600	This study
Gomphus clavatus	HKAS 6187	China: Tibet	-	-	-	This study
Gomphus clavatus	HKAS 76574	China: Gansu	OQ858440	-	-	This study
Gomphus clavatus	HKAS 80749	China: Tibet	OQ858436	-	-	This study
Gomphus clavatus	HKAS 82547	China: Sichuan	OQ858433	OQ858500	OQ847595	This study
Gomphus clavatus	HKAS 90876	China: Sichuan	OQ858439	OQ858506	OQ847601	This study
Gomphus clavatus	HKAS 90958	China: Tibet	OQ858432	OQ858499	OQ847594	This study
Gomphus clavatus	HKAS 94030	China: Tibet	OQ858435	OQ858503	OQ847598	This study
Gomphus clavatus	HKAS 96161	Austria	OQ858441	OQ858507	-	This study
Gomphus clavatus	HKAS 106799	China: Tibet	OQ858437	OQ858504	OQ847599	This study
Gomphus clavatus	HKAS 116246	China: Tibet	-	OQ858502	OQ847597	This study
Gomphus clavatus	HKAS 122603	China: Yunnan	OQ858431	OQ858498	OQ847593	This study
Gomphus clavatus	HKAS 122961	China: Yunnan	OQ858434	OQ858501	OQ847596	This study
Gomphus crassipes	MA 79908	Spain	MH322660	-	-	[64]
Gomphus ludovicianus	TENN 69175	USA: Texas	KJ655571	KJ655578	-	[66]
Gomphus ludovicianus	TENN 69174	USA: Louisiana	KJ655572	KJ655579	-	[66]
Gomphus ludovicianus	TENN 69161	USA: Louisiana	NR169658	NG059516	-	[66]
Gomphus matijun	HKAS 122604	China: Guizhou	OL673002	OL672986	OQ847588	[85]&This study
Gomphus matijun	HKAS 122605	China: Guizhou	OL673001	OL672985	-	[85]
Gomphus orientalis	HKAS 83567	China: Tibet	OQ858425	OQ858493	OQ847589	This study
Gomphus orientalis	HKAS 68646	China: Yunnan	OQ858426	OQ858494	OQ847590	This study
Gomphus orientalis	HKAS 18144	China: Yunnan	OQ858427	-	-	This study
Gomphus violaceus	HKAS 104313	China: Yunnan	OQ858428	OQ858495	OQ847591	This study
Gomphus violaceus	HKAS 122947	China: Yunnan	OQ858429	OQ858496	OQ847592	This study
Gomphus violaceus	HKAS 53267	China: Yunnan	OQ858430	OQ858497	-	This study
Lentaria dendroidea	SJ 98012	Sweden	EU118640	EU118641	-	[84]
Phaeoclavulina abietina	AMB 18530	Italy: Cesuna	MT055914	MT053205	-	[79]
Phaeoclavulina flaccida	AMB 18544	Italy: Cerbaie	MT055926	MT053213	-	[79]
Ramaria botrytis	AMB 18204	Italy: La Secchia	KY626153	KY626154	-	[79]
Ramaria botrytis	AMB 18201	Italy: Folgarida	KY626151	KY626152	-	[79]
Turbinellus kauffmanii	MICH 10069	USA	-	AY574671	-	[3]
Turbinellus kauffmanii	OSC 97561	USA	-	AY577837	-	[79]
Turbinellus imbricatus	HKAS 95099	China: Yunnan	OQ858442	OQ858508	OQ847602	This study
Turbinellus imbricatus	HKAS 85905	China: Yunnan	OQ858443	OQ858509	OQ847603	This study
Turbinellus fujisanensis	OSA MY-1842	Japan	-	AY574669	-	[3]
Turbinellus parvisporus	HKAS 89475	China: Yunnan	OQ858450	OQ858516	OQ847607	This study
Turbinellus parvisporus	HKAS 122952	China: Yunnan	OQ858448	OQ858514	-	This study
Turbinellus parvisporus	HKAS 122954	China: Yunnan	OQ858449	OQ858515	OQ847606	This study
Turbinellus squamosus	HKAS 70249	China: Yunnan	OQ858444	OQ858510	OQ847604	This study
Turbinellus squamosus	HKAS 71334	China: Yunnan	OQ858446	OQ858512	-	This study
Turbinellus squamosus	HKAS 122950	China: Yunnan	OQ858445	OQ858511	-	This study
Turbinellus squamosus	HKAS 122955	China: Yunnan	OQ858447	OQ858513	OQ847605	This study
Turbinellus solidus	HKAS 86006	China: Yunnan	-	OQ858518	-	This study
Turbinellus solidus	HKAS 92450	China: Yunnan	-	OQ858517	OQ847608	This study
Turbinellus solidus	HKAS 140801	China: Yunnan	OQ858451	OQ858519	OQ847609	This study
Turbinellus tomentosipes	HKAS 70002	China: Yunnan	OQ858456	OQ858524	-	This study
Turbinellus tomentosipes	HKAS 71332	China: Yunnan	OQ858455	OQ858523	-	This study
Turbinellus tomentosipes	HKAS 87066	China: Yunnan	OQ858454	OQ858522	OQ847612	This study
Turbinellus tomentosipes	HKAS 95222	China: Yunnan	OQ858457	OQ858525	OQ847613	This study
Turbinellus tomentosipes	HKAS 113156	China: Yunnan	OQ858453	OQ858521	OQ847611	This study
Turbinellus floccosus	MICH 5588	USA: Oregon	-	AY574660	-	[3]
Turbinellus floccosus	OSC 70579	USA	-	EU669263	-	from GenBank
Turbinellus floccosus	OSC 97562	USA	-	AY577833	-	[79]
Turbinellus yunnanensis	HKAS 18142	China: Yunnan	OQ858460	OQ858528	OQ847616	This study
Turbinellus yunnanensis	HKAS 52916	China: Yunnan	OQ858462	OQ858530	OQ847618	This study
Turbinellus yunnanensis	HKAS 79785	China: Yunnan	OQ858461	OQ858529	OQ847617	This study
Turbinellus yunnanensis	HKAS 87913	China: Yunnan	OQ858459	OQ858527	OQ847615	This study
Turbinellus yunnanensis	HKAS 122962	China: Yunnan	OQ858458	OQ858526	OQ847614	This study
Turbinellus longistipes	HKAS 82569	China: Yunnan	OQ858463	OQ858532	OQ847620	This study
Turbinellus longistipes	HKAS 87956	China: Yunnan	OQ858465	OQ858534	OQ847622	This study
Turbinellus longistipes	HKAS 113226	China: Yunnan	OQ858464	OQ858533	OQ847621	This study
Turbinellus longistipes	HKAS 122957	China: Yunnan	OQ858466	OQ858535	OQ847623	This study
Turbinellus flavidus	HKAS 99946	China: Hunan	-	OQ858531	OQ847619	This study
Turbinellus fulvus	HKAS 57625	China: Yunnan	OQ858452	OQ858520	OQ847610	This study
Turbinellus verrucosus	HKAS 54742	China: Yunnan	OQ858467	OQ858539	OQ847626	This study
Turbinellus verrucosus	HKAS 55476	China: Yunnan	OQ858471	OQ858543	-	This study
Turbinellus verrucosus	HKAS 56888	China: Yunnan	OQ858468	OQ858540	OQ847627	This study
Turbinellus verrucosus	HKAS 74860	China: Yunnan	-	OQ858538	-	This study
Turbinellus verrucosus	HKAS 87257	China: Yunnan	OQ858470	OQ858542	OQ847629	This study
Turbinellus verrucosus	HKAS 97554	China: Yunnan	-	OQ858537	OQ847625	This study
Turbinellus verrucosus	HKAS 101185	China: Yunnan	-	OQ858536	OQ847624	This study
Turbinellus verrucosus	HKAS 122949	China: Yunnan	OQ858469	OQ858541	OQ847628	This study
Turbinellus szechwanensis	HKAS 51324	China: Tibet	OQ858472	OQ858544	OQ847630	This study
Turbinellus szechwanensis	HKAS 68200	China: Yunnan	OQ858481	OQ858553	-	This study
Turbinellus szechwanensis	HKAS 76579	China: Gansu	OQ858483	OQ858555	OQ847640	This study
Turbinellus szechwanensis	HKAS 77970	China: Hubei	OQ858485	OQ858557	OQ847642	This study
Turbinellus szechwanensis	HKAS 77988	China: Hubei	OQ858486	OQ858558	OQ847643	This study
Turbinellus szechwanensis	HKAS 82602	China: Yunnan	OQ858479	OQ858551	OQ847637	This study
Turbinellus szechwanensis	HKAS 82614	China: Yunnan	OQ858476	OQ858548	OQ847634	This study
Turbinellus szechwanensis	HKAS 93982	China: Sichuan	OQ858482	OQ858554	OQ847639	This study
Turbinellus szechwanensis	HKAS 94040	China: Tibet	OQ858473	OQ858545	OQ847631	This study
Turbinellus szechwanensis	HKAS 99484	China: Sichuan	OQ858484	OQ858556	OQ847641	This study
Turbinellus szechwanensis	HKAS 101035	China: Tibet	OQ858475	OQ858547	OQ847633	This study
Turbinellus szechwanensis	HKAS 116137	China: Tibet	OQ858478	OQ858550	OQ847636	This study
Turbinellus szechwanensis	HKAS 116225	China: Tibet	OQ858480	OQ858552	OQ847638	This study
Turbinellus szechwanensis	HKAS 122959	China: Yunnan	OQ858474	OQ858546	OQ847632	This study
Turbinellus szechwanensis	HKAS 122960	China: Yunnan	OQ858477	OQ858549	OQ847635	This study
