# Supplementary material for: Phylogeny, Taxonomy and Evolutionary Trade-Offs in Reproductive Traits of Gomphoid Fungi (Gomphaceae, Gomphales)
Source: J Fungi (Basel). 2023 May 29;9(6):626. doi: 10.3390/jof9060626 (PMC10301500; doi:10.3390/jof9060626)
Supplement: Supplementary file 1 [file jof-09-00626-s001.zip › Table S2.xls]

## Sheet: Reproductive traits data
Reproductive traits data
Specimens	PileusDiam_cm	SporeSize_µm³	SporeWidth_µm	SporeLength_µm	Qm	PSQ
Turbinellus_floccosus_MICH5588	12	382.88	7.5	13	2	96.1707
Turbinellus_fujisanensis_OSA_MY1842	10	166.31	5.5	10.5	1.91	47.8203
Turbinellus_kauffmanii_MICH10069	9	357.85	6.75	15	2.22	111.256
Gomphus_brunneus_BR03419046	4	82.75	4.25	8.75	2	46.9398
Turbinellus_floccosus_OSC97562	10	382.88	7.5	13	2	110.092
Turbinellus_kauffmanii_OSC97561	9	357.85	6.75	15	2.3	111.256
Gomphus_clavatus_EL64_03	5.5	255.66	6.25	12.5	2	114.52
Turbinellus_floccosus_OSC70579	15	382.88	7.5	13	2	81.5046
Gomphus_clavatus_FXP05_LJW82	6	255.66	6.25	12.5	2	107.365
Gomphus_clavatus_FXP102_Zhu725	7	255.66	6.25	12.5	2	95.7677
Gomphus_clavatus_FXP107_Feng1441	7	255.66	6.25	12.5	2	95.7677
Gomphus_clavatus_FXP112_LJW164	6	255.66	6.25	12.5	2	107.365
Gomphus_clavatus_FXP114_Feng1646	8	255.66	6.25	12.5	2	86.7395
Gomphus_clavatus_FXP136_yang5933	6	255.66	6.25	12.5	2	107.365
Gomphus_clavatus_FXP139_yang6187	7	255.66	6.25	12.5	2	95.7677
Gomphus_clavatus_FXP142_WGS532	9	255.66	6.25	12.5	2	79.4853
Gomphus_clavatus_FXP27_T621	9	255.66	6.25	12.5	2	79.4853
Gomphus_clavatus_FXP40_ZhaoK324	5.5	255.66	6.25	12.5	2	114.52
Gomphus_clavatus_FXP67_LJW1623	7	255.66	6.25	12.5	2	95.7677
Gomphus_clavatus_FXP68_LJW2085	13	255.66	6.25	12.5	2	60.5154
Gomphus_matijun_HKAS122604	9	221.22	6.5	10	1.65	68.7778
Gomphus_matijun_HKAS122605	9	221.22	6.5	10	1.65	68.7778
Gomphus_orientalis_FXP30_Cai1107	7	585.59	8	16.5	2.18	219.356
Gomphus_orientalis_FXP37_Feng865	13	471.92	8	16.5	2.29	111.705
Gomphus_orientalis_HKAS18144	8	488.24	8	16.5	2.07	165.649
Gomphus_violaceus_FXP119_Yang6154	8	421.82	7.25	13.25	1.75	143.114
Gomphus_violaceus_FXP124	3	278.96	7.25	13.25	2.06	195.866
Gomphus_violaceus_FXP50_LJW1156	6	329.51	7.25	13.25	2.02	138.378
Gomphus_ludovicianus_DPL11067	13	292.17	6	15.5	2.46	69.1574
Gomphus_ludovicianus_DPL11087	13	292.17	6	15.5	2.46	69.1574
Gomphus_crassipes_MA79908	18	242.36	5.75	14	2.43	45.0678
Gomphus_ludovicianus_TENN69161	15	292.17	6	15.5	2.46	62.195
Turbinellus_fulvus_Wu93	3.5	275.76	6.5	12.75	1.96	172.705
Turbinellus_imbricatus_Lj81	2	310.97	7	12.75	1.88	294.924
Turbinellus_imbricatus_WPM018	7	288.04	7	12.75	1.94	107.897
Turbinellus_parvisporus_Li2832	7	238.68	6.25	11.5	1.62	89.4072
Turbinellus_parvisporus_LJW1241	6	235.21	6.25	11.5	1.78	98.7766
Turbinellus_parvisporus_LJW1263	8	240.29	6.25	11.5	1.92	81.5249
Turbinellus_squamosus_Cai654	4	280.39	6.5	13	2.17	159.051
Turbinellus_squamosus_LJW1207	7	285.38	6.5	13	2.01	106.901
Turbinellus_squamosus_LJW1281	7.5	248.95	6.5	13	1.92	88.6034
Turbinellus_squamosus_GT438	6	308.43	6.5	13	1.94	129.525
Turbinellus_solidus_LJ180	4	427.06	7.75	14.75	1.94	242.249
Turbinellus_solidus_Lj78	2	429.42	7.75	14.75	2.06	407.262
Turbinellus_solidus_ZhaoK820	5	492.26	7.75	14.75	1.87	236.65
Turbinellus_tomentosipes_Liu419	5	276.53	6.5	12.5	1.91	132.94
Turbinellus_tomentosipes_T1541	6	278.22	6.5	12.5	1.96	116.839
Turbinellus_tomentosipes_WPM141	5.5	276.53	6.5	12.5	1.91	123.869
Turbinellus_tomentosipes_LFF251	6	273.25	6.5	12.5	1.84	114.752
Turbinellus_tomentosipes_GT436	8	273.31	6.5	12.5	1.93	92.7278
Turbinellus_flavidus_Wu1826	2.5	754.95	9	18	2.01	606.805
Turbinellus_longistipes_Feng1463	10	686.51	8.25	17.5	2.04	197.397
Turbinellus_longistipes_LFF316	3	735.46	8.25	17.5	1.89	516.388
Turbinellus_longistipes_Zhao2190	3	727.71	8.25	17.5	2.15	510.946
Turbinellus_longistipes_LJW1472	7	557.95	8.25	17.5	2.12	209.446
Turbinellus_verrucosus_Liu708	2.5	365.6	7	14.25	2.01	293.858
Turbinellus_verrucosus_Wu546	3.5	311.39	7	14.25	2.05	195.02
Turbinellus_verrucosus_LJW50	4	365.6	7	14.25	2.01	207.386
Turbinellus_verrucosus_yang5996	4	435.65	7	14.25	1.91	247.122
Turbinellus_verrucosus_T931	3	365.6	7	14.25	2.01	256.698
Turbinellus_verrucosus_Du19	3.5	365.6	7	14.25	2.01	228.971
Turbinellus_verrucosus_T511	3.5	365.6	7	14.25	2.01	228.971
Turbinellus_verrucosus_LJW1180	5	360.65	7	14.25	2.06	173.38
Turbinellus_szechwanensis_Qin569	4	795.21	9.25	17.75	1.92	451.081
Turbinellus_szechwanensis_Zhu730	6	795.21	9.25	17.75	1.92	333.949
Turbinellus_szechwanensis_Qin586	11	795.21	9.25	17.75	1.92	213.051
Turbinellus_szechwanensis_Feng1496	7	795.21	9.25	17.75	1.92	297.878
Turbinellus_szechwanensis_Feng1656	9	795.21	9.25	17.75	1.92	247.233
Turbinellus_szechwanensis_Feng130	7	795.21	9.25	17.75	1.92	297.878
Turbinellus_szechwanensis_JSP46	4.5	795.21	9.25	17.75	1.92	413.356
Turbinellus_szechwanensis_Zhu024	8	795.21	9.25	17.75	1.92	269.796
Turbinellus_szechwanensis_WGS436	5	795.21	9.25	17.75	1.92	382.291
Turbinellus_szechwanensis_WGS511	5	795.21	9.25	17.75	1.92	382.291
Turbinellus_szechwanensis_Feng1508	10	795.21	9.25	17.75	1.92	228.652
Turbinellus_szechwanensis_Feng1598	6	795.21	9.25	17.75	1.92	333.949
Turbinellus_szechwanensis_LJW1711	7	795.21	9.25	17.75	1.92	297.878
Turbinellus_szechwanensis_LJW1597	7	795.21	9.25	17.75	1.92	297.878
Turbinellus_szechwanensis_liang613	9	795.21	9.25	17.75	1.92	247.233
Turbinellus_yunnanensis_Zhao2147	3	384.85	7	15	2.14	270.214
Turbinellus_yunnanensis_Cui115	5.3	384.85	7	15	2.07	177.19
Turbinellus_yunnanensis_Feng195	7	384.85	7	15	2.14	144.161
Turbinellus_yunnanensis_LJW2143	7	384.85	7	15	2.14	144.161
Turbinellus_yunnanensis_HKAS18142	8	384.85	7	15	2.14	130.571
Gloeocantharellus_novaezelandiae_ZT68657	3	100.73	4.5	9.5	2.11
Gloeocantharellus_purpurascens_TENN60053	12	100.73	4.5	9.5	2.1
Gloeocantharellus_aculeatus_FLOR47977	7	154.43	5.5	9.75	1.73
Gloeocantharellus_aculeatus_FLOR49692	7.5	149.36	5.5	9.43	1.73
Gloeocantharellus_aculeatus_FLOR59113	5	149.36	5.5	9.43	1.73
Gloeocantharellus_corneri_FLOR47978	7	265.47	6.5	12	1.85
Gloeocantharellus_echinosporus_CGE16041	6	193.21	6	10.25	1.71
Gloeocantharellus_okapaensis_CGE16046	5	197.92	6	10.5	1.75
Gloeocantharellus_purpurascens_REH6904	12	100.73	4.5	9.5	2.11
Gloeocantharellus_neoechinosporus_GDGM75322	10	207.35	6	11	1.9
Gloeocantharellus_neoechinosporus_GDGM70585	10	207.35	6	11	1.9
Gloeocantharellus_albidocarneus_FCME14883	2.2	163.14	5.5	10.3	2.9
Gloeocantharellus_calakmulensis_FCME19868	8	241.31	5.8	13.7	3.4
Gloeocantharellus_pleurobrunnescens_TLXM1924	5.5	177.34	5.6	10.8	2.7
Gloeocantharellus_salmonicolor_TH0817	8	165.01	5.7	9.7	1.7
Gloeocantharellus_okapaensis_K255526	5	197.92	6	10.5	1.75
Gloeocantharellus_neoechinosporus_GDGM75321	9	207.35	6	11	1.9
Gloeocantharellus_andasibensis_K255527	7	109.96	5	8.4	1.7
Gautieria_monticola_OSC65121	4	323.98	7.5	11	1.47
Ramaria_botrytis_AMB18204	12	159.62	4.7	13.8	2.94
Ramaria_botrytis_AMB18201	12	159.62	4.7	13.8	2.94

## Sheet: gomphoid fungi ancestral traits
Result of ancestral characteristics of gomphoid fungi
node	age(MA)	log10(Fruit body size)	log10(Spore size)	log10(Qm)	log10(SporeWidth)	log10(SporeLength)	log10(PSQ)
N84	142.58	0.852859	2.47332	0.313264	0.821412	1.12294	2.0403
N85	78.47	0.811494	2.50706	0.301265	0.834893	1.12636	2.11217
N86	50.49	0.757296	2.56589	0.299819	0.854807	1.14238	2.20609
N87	38.24	0.787834	2.61754	0.303136	0.87086	1.15717	2.2348
N88	26.18	0.727191	2.67993	0.305719	0.88607	1.18589	2.33774
N89	11.11	0.713448	2.71237	0.2969	0.898222	1.19558	2.38027
N90	2.35	0.820655	2.88584	0.284378	0.960852	1.24487	2.47656
N91	1.52	0.833256	2.89484	0.283761	0.964244	1.2476	2.47673
N92	1.07	0.842472	2.89816	0.283571	0.965316	1.24863	2.47267
N93	0.78	0.823916	2.89927	0.283382	0.965714	1.24896	2.48787
N94	0.33	0.881893	2.90025	0.283313	0.966072	1.2492	2.44647
N95	0.13	0.895221	2.9003	0.28329	0.966119	1.24915	2.43656
N96	0.43	0.756813	2.89985	0.283259	0.965996	1.24915	2.53807
N97	0.2	0.767168	2.90017	0.283267	0.966174	1.24915	2.53089
N98	0.28	0.911022	2.90025	0.283361	0.966107	1.24911	2.42443
N99	0.28	0.827521	2.90017	0.283343	0.965961	1.24913	2.48686
N100	1.21	0.81697	2.89619	0.283568	0.964556	1.24791	2.49085
N101	0.63	0.812222	2.89917	0.283379	0.965662	1.24881	2.49768
N102	0.21	0.784875	2.90037	0.283327	0.966029	1.24912	2.51837
N103	0.23	0.821619	2.89997	0.283322	0.965964	1.24913	2.49144
N104	4.63	0.635287	2.59786	0.302484	0.856548	1.16326	2.32713
N105	2.5	0.578244	2.57909	0.299069	0.848229	1.15684	2.34921
N106	1.94	0.557702	2.56095	0.302167	0.84676	1.15557	2.34572
N107	1.31	0.538513	2.56201	0.30267	0.845666	1.15461	2.36262
N108	0.5	0.511908	2.56304	0.303064	0.845285	1.15408	2.38366
N109	0.16	0.478901	2.56298	0.303171	0.845133	1.1539	2.40792
N110	0.38	0.539595	2.56292	0.303122	0.845131	1.15397	2.36342
N111	16.8	0.688202	2.70717	0.312534	0.889806	1.20256	2.39548
N112	7.82	0.596875	2.80916	0.308861	0.921245	1.23528	2.56747
N113	1.54	0.693233	2.82569	0.311195	0.916669	1.24229	2.51075
N114	0.33	0.502733	2.85978	0.305263	0.916435	1.243	2.68641
N115	0.42	0.886022	2.79679	0.316994	0.916331	1.24287	2.33984
N116	4.49	0.753897	2.6021	0.326194	0.851593	1.17964	2.24299
N117	1.63	0.676409	2.58868	0.326445	0.846441	1.17681	2.28845
N118	0.83	0.751963	2.58635	0.324593	0.845412	1.17632	2.22943
N119	0.21	0.831412	2.58544	0.329575	0.845041	1.17624	2.1688
N120	3.19	1.05574	2.58428	0.301026	0.874675	1.11556	2.00196
N121	0.67	1.11941	2.58353	0.301027	0.875044	1.11426	1.95375
N122	27.27	0.655617	2.51867	0.292123	0.840446	1.12675	2.23586
N123	16.17	0.656884	2.52765	0.288371	0.84445	1.12819	2.2399
N124	5.89	0.736328	2.45845	0.283733	0.819246	1.10331	2.11277
N125	2	0.790303	2.44351	0.28393	0.81408	1.09807	2.05761
N126	1.09	0.808965	2.44006	0.280081	0.813315	1.09742	2.03992
N127	0.65	0.780262	2.43942	0.275935	0.813063	1.09719	2.0605
N128	1.06	0.550609	2.64379	0.290393	0.887909	1.16741	2.43512
N129	0.27	0.507414	2.65987	0.292453	0.889121	1.16848	2.48349
N130	49.69	0.821077	2.45968	0.297032	0.820284	1.11209	2.0498
N131	31.34	0.842994	2.40357	0.284544	0.802559	1.08961	1.97633
N132	14.32	0.894249	2.33449	0.265294	0.779989	1.05593	1.87154
N133	6.02	0.853718	2.36663	0.246341	0.792104	1.05944	1.93151
N134	1.29	0.842689	2.37521	0.264446	0.795482	1.06056	1.95043
N135	1.71	0.808919	2.43464	0.297475	0.812923	1.11337	2.0343
N136	0.94	0.77881	2.45248	0.304232	0.813027	1.11369	2.07494
N137	0.26	0.70529	2.46597	0.310866	0.812869	1.11393	2.14351
N138	14.64	0.776483	2.5079	0.315635	0.834392	1.13708	2.12974
N139	0.93	0.579152	2.47745	0.282068	0.84476	1.10654	2.24762
N140	2.81	0.934686	2.54902	0.350045	0.829913	1.1721	2.05478
N141	87.2	0.916233	2.44878	0.319322	0.808919	1.12056	1.97329
N142	28.49	0.779622	2.39882	0.295723	0.798916	1.08906	2.01748
N143	5.66	0.751647	2.25905	0.300665	0.745323	1.04964	1.89976
N144	4.17	0.788593	2.33997	0.300949	0.77264	1.07534	1.95378
N145	3.33	0.815786	2.37027	0.300996	0.782832	1.08497	1.96396
N146	2.08	0.859269	2.39535	0.30101	0.791189	1.09292	1.95768
N147	1.49	0.879411	2.40224	0.301005	0.79366	1.09512	1.95082
N148	1.26	0.866171	2.40384	0.301014	0.794273	1.09564	1.96246
N149	0.44	0.901397	2.40702	0.301001	0.795659	1.09669	1.93931
N150	0.18	0.881355	2.40756	0.301042	0.795842	1.09687	1.95456
N151	0.68	0.949952	2.40626	0.301002	0.795134	1.09644	1.9022
N152	0.75	0.857785	2.40564	0.300999	0.794922	1.09641	1.96867
N153	0.48	0.862086	2.40674	0.300998	0.795397	1.09678	1.96691
N154	1.71	0.813135	2.39491	0.301032	0.791336	1.09281	1.99106
N155	0.71	0.761797	2.40125	0.300938	0.793604	1.09489	2.0366
N156	0.71	0.756368	2.54678	0.278832	0.859645	1.12181	2.18692
N157	0.18	0.646822	2.4912	0.305056	0.860257	1.12211	2.21179
N158	40.09	1.05248	2.46566	0.341477	0.806229	1.14267	1.8807
N159	30.09	1.06716	2.46874	0.333177	0.812759	1.13514	1.87795
N160	19.98	1.01745	2.50055	0.306271	0.837053	1.12383	1.94675
N161	2.97	0.983515	2.68932	0.339267	0.898429	1.21065	2.16129
N162	1.2	0.901672	2.71838	0.330233	0.901889	1.21566	2.25003
N163	0.26	0.954502	2.34575	0.218066	0.813045	1.00074	1.83812
N164	1.55	1.14133	2.46535	0.389902	0.778612	1.18942	1.81886
N165	0.27	1.11628	2.4654	0.39089	0.778228	1.19025	1.83791

## Sheet: taxa sampled ancestral traits
Result of ancestral characteristics of taxa sampled
node	age(MA)	log10(Fruit body size)	log10(Spore size)	log10(Qm)	log10(SporeWidth)	log10(SporeLength)	log10(PSQ)
N105	207.96	0.85	2.35	0.31	0.78	1.07	1.93
N106	180.27	0.85	2.37	0.31	0.79	1.09	1.96
N107	142.58	0.85	2.42	0.31	0.8	1.1	2
N108	78.47	0.8	2.49	0.3	0.83	1.12	2.11
N109	50.49	0.75	2.56	0.3	0.85	1.14	2.21
N110	38.24	0.78	2.61	0.3	0.87	1.16	2.24
N111	26.18	0.73	2.68	0.3	0.89	1.19	2.35
N112	11.11	0.71	2.71	0.3	0.9	1.2	2.39
N113	2.35	0.82	2.89	0.28	0.96	1.25	2.48
N114	1.52	0.83	2.9	0.28	0.96	1.25	2.48
N115	1.07	0.84	2.9	0.28	0.97	1.25	2.48
N116	0.78	0.82	2.9	0.28	0.97	1.25	2.5
N117	0.33	0.88	2.9	0.28	0.97	1.25	2.45
N118	0.13	0.9	2.9	0.28	0.97	1.25	2.44
N119	0.43	0.76	2.9	0.28	0.97	1.25	2.55
N120	0.2	0.77	2.9	0.28	0.97	1.25	2.54
N121	0.28	0.91	2.9	0.28	0.97	1.25	2.43
N122	0.28	0.83	2.9	0.28	0.97	1.25	2.49
N123	1.21	0.82	2.9	0.28	0.96	1.25	2.5
N124	0.63	0.81	2.9	0.28	0.97	1.25	2.51
N125	0.21	0.78	2.9	0.28	0.97	1.25	2.53
N126	0.23	0.82	2.9	0.28	0.97	1.25	2.5
N127	4.63	0.63	2.6	0.3	0.86	1.16	2.33
N128	2.5	0.58	2.58	0.3	0.85	1.16	2.36
N129	1.94	0.56	2.56	0.3	0.85	1.16	2.36
N130	1.31	0.54	2.56	0.3	0.85	1.15	2.37
N131	0.5	0.51	2.56	0.3	0.85	1.15	2.39
N132	0.16	0.48	2.56	0.3	0.85	1.15	2.42
N133	0.38	0.54	2.56	0.3	0.85	1.15	2.37
N134	16.8	0.69	2.71	0.31	0.89	1.2	2.41
N135	7.82	0.59	2.81	0.31	0.92	1.24	2.58
N136	1.54	0.69	2.83	0.31	0.92	1.24	2.52
N137	0.33	0.5	2.86	0.31	0.92	1.24	2.7
N138	0.42	0.89	2.8	0.32	0.92	1.24	2.35
N139	4.49	0.76	2.6	0.33	0.85	1.18	2.25
N140	1.63	0.68	2.59	0.33	0.85	1.18	2.29
N141	0.83	0.75	2.59	0.32	0.85	1.18	2.24
N142	0.21	0.83	2.59	0.33	0.85	1.18	2.18
N143	3.19	1.06	2.58	0.3	0.87	1.12	2.01
N144	0.67	1.12	2.58	0.3	0.88	1.11	1.96
N145	27.27	0.65	2.52	0.29	0.84	1.13	2.24
N146	16.17	0.65	2.53	0.29	0.84	1.13	2.24
N147	5.89	0.73	2.46	0.28	0.82	1.1	2.12
N148	2	0.79	2.44	0.28	0.81	1.1	2.06
N149	1.09	0.81	2.44	0.28	0.81	1.1	2.05
N150	0.65	0.78	2.44	0.28	0.81	1.1	2.07
N151	1.06	0.55	2.64	0.29	0.89	1.17	2.44
N152	0.27	0.51	2.66	0.29	0.89	1.17	2.49
N153	49.69	0.81	2.45	0.3	0.82	1.11	2.06
N154	31.34	0.84	2.4	0.28	0.8	1.09	1.98
N155	14.32	0.89	2.33	0.26	0.78	1.06	1.87
N156	6.02	0.86	2.37	0.25	0.79	1.06	1.94
N157	1.29	0.84	2.37	0.26	0.8	1.06	1.96
N158	1.71	0.81	2.43	0.3	0.81	1.11	2.04
N159	0.94	0.78	2.45	0.3	0.81	1.11	2.08
N160	0.26	0.7	2.47	0.31	0.81	1.11	2.15
N161	14.64	0.78	2.51	0.31	0.83	1.14	2.14
N162	0.93	0.58	2.48	0.28	0.84	1.11	2.26
N163	2.81	0.94	2.55	0.35	0.83	1.17	2.06
N164	87.2	0.9	2.43	0.32	0.8	1.11	1.96
N165	28.49	0.78	2.39	0.29	0.8	1.09	2.03
N166	5.66	0.75	2.26	0.3	0.75	1.05	1.91
N167	4.17	0.79	2.34	0.3	0.77	1.08	1.96
N168	3.33	0.81	2.37	0.3	0.78	1.08	1.97
N169	2.08	0.86	2.39	0.3	0.79	1.09	1.97
N170	1.49	0.88	2.4	0.3	0.79	1.1	1.96
N171	1.26	0.86	2.4	0.3	0.79	1.1	1.97
N172	0.44	0.9	2.41	0.3	0.8	1.1	1.95
N173	0.18	0.88	2.41	0.3	0.8	1.1	1.96
N174	0.68	0.95	2.41	0.3	0.8	1.1	1.91
N175	0.75	0.86	2.41	0.3	0.8	1.1	1.98
N176	0.48	0.86	2.41	0.3	0.8	1.1	1.98
N177	1.71	0.81	2.39	0.3	0.79	1.09	2
N178	0.71	0.76	2.4	0.3	0.79	1.09	2.04
N179	0.71	0.76	2.55	0.28	0.86	1.12	2.19
N180	0.18	0.65	2.49	0.31	0.86	1.12	2.22
N181	40.09	1.06	2.46	0.34	0.8	1.14	1.88
N182	30.09	1.07	2.47	0.33	0.81	1.13	1.88
N183	19.98	1.02	2.5	0.31	0.84	1.12	1.95
N184	2.97	0.98	2.69	0.34	0.9	1.21	2.17
N185	1.2	0.9	2.72	0.33	0.9	1.22	2.26
N186	0.26	0.96	2.35	0.22	0.81	1	1.84
N187	1.55	1.14	2.47	0.39	0.78	1.19	1.82
N188	0.27	1.12	2.47	0.39	0.78	1.19	1.84
N189	69.82	0.85	2.36	0.32	0.78	1.09	1.95
N190	0.3	1.08	2.2	0.47	0.67	1.14	1.61
N191	137.16	0.82	2.27	0.3	0.76	1.04	1.87
N192	106.92	0.83	2.26	0.28	0.76	1.03	1.84
N193	67.41	0.84	2.23	0.27	0.75	1.01	1.81
N194	20.57	0.97	2.13	0.28	0.71	0.99	1.62
N195	2.96	1.07	2.01	0.32	0.66	0.98	1.43
N196	18.74	0.73	2.29	0.25	0.77	1.02	1.96
N197	21.09	0.89	2.3	0.26	0.78	1.03	1.85
N198	1.88	0.98	2.32	0.28	0.78	1.04	1.79
N199	0.26	0.98	2.32	0.28	0.78	1.04	1.8
N200	70.67	0.76	2.23	0.34	0.74	1.02	1.88
N201	34.62	0.75	2.28	0.36	0.76	1.04	1.93
N202	4.09	0.64	2.2	0.33	0.74	1	1.93
N203	2.76	0.73	2.19	0.28	0.74	0.99	1.86
N204	1.14	0.77	2.18	0.25	0.74	0.98	1.81
N205	2.42	0.87	2.4	0.4	0.79	1.11	1.96
N206	37.97	0.72	2.17	0.35	0.72	1	1.85
N207	2.56	0.66	2.03	0.28	0.68	0.95	1.74
