# Supplementary material for: Phylogeny, Taxonomy and Evolutionary Trade-Offs in Reproductive Traits of Gomphoid Fungi (Gomphaceae, Gomphales)
Source: J Fungi (Basel). 2023 May 29;9(6):626. doi: 10.3390/jof9060626 (PMC10301500; doi:10.3390/jof9060626)
Supplement: Supplementary file 1 [file jof-09-00626-s001.zip › Table S3.xls]

## Sheet: Table S3
Clade	Secondary calibration ages (MA)	Reference
1	220.6	Sánchez-García et al. 2020
2	200.6	Sánchez-García et al. 2020
3	207.7	Sánchez-García et al. 2020
4	181.7	Sánchez-García et al. 2020
